# Supplementary material for: Clinical Blood Metabogram: Application to Overweight and Obese Patients
Source: Metabolites. 2023 Jun 27;13(7):798. doi: 10.3390/metabo13070798 (PMC10386708; doi:10.3390/metabo13070798)
Supplement: Supplementary file 1 [file metabolites-13-00798-s001.zip]

Archive with 3 entries (2 files):
- metabolites-2403030-supplementary/
- metabolites-2403030-supplementary/Table S1.xlsx
- metabolites-2403030-supplementary/Table S2.xlsx
