# Supplementary material for: Clinical Blood Metabogram: Application to Overweight and Obese Patients
Source: Metabolites. 2023 Jun 27;13(7):798. doi: 10.3390/metabo13070798 (PMC10386708; doi:10.3390/metabo13070798)
Supplement: Supplementary file 1 [file metabolites-13-00798-s001.zip › metabolites-2403030-supplementary/Table S1.xlsx]

## Sheet: clin
	Table S1. Clinical test results for studied subjects.
			Blood biochemistry																Diet parameters					Body parameters			Bioimpedansometry						General blood test
			LDL (mM)	Cholesterol, total (mM)	Glucose (mM)	Uric acid (μM)	Alanine aminotransferase (IU/L)	Aspartate aminotransferase (IU/L)	Alkaline phosphatase (IU/L)	Creatinine (μM)	Urea (mM)	Triglycerides (mM)	HDL (mM)	Gamma-glutamyl transferase (IU/L)	Bilirubin (μM)	Albumin (g/L)	Total protein (g/L)	Globulins (g/L)	Energy consumption of rest (kcal/day)	Total energy of diet (kcal/day)	Protein (g)	Total fat (g)	Total carbohydrates (g)	Weight (kg)	BMI (kg/m2)	Waist-to-hip ratio	Soft Lean mass (kg)	Skeletal muscle mass (kg)	Fat mass (kg)	Total body water (L)	Intracellular body water (%)	Extracellular body water (%)	White blood cell count (WBC)	Red blood cell count (RBC)	Hemoglobin concentration (Hgb)	Hematocrit (Hct)	Mean red cell volume (MCV)	Mean corpuscular haemoglobin (MCH)	Mean corpuscular hemoglobin concentration (MCHC)	Red cell distribution width (RDW)	Platelet count (Plt)	Mean platelet volume (MPV)	Lymphocyte count (LY#)	Monocyte count (MO#)	Neutrophil count (NE#)	Eosinophil count (EO#)	Basophil count (BA#)	Percentage of lymphocytes (LY %)	Percentage of monocytes (MO %)
		Reference levels	0 - 3.8	2.8-5.2	3.9-5.8	200-420	0-40	0-40	0 - 118	53 - 97	3 - 9.2	0 - 1.7	0.92 - 2.06	10 - 60	8.5 - 20	35-50	65 - 85	23 - 35							18.5-25.0	0.75-0.85							4 - 9 ×109 / L	3.9 - 4.7 ×1012 / L	120 - 140 g/L	0.36 - 0.48 %	75 - 95 Fl	27 - 33 Pg	318 - 380 g/L	11.6 - 14.8 %	180 - 360 ×109 / L	7.4 - 11 Fl	1.2 - 3 ×109 / L	0.6 - 0.9 ×109 / L	2 - 5.5 ×109 / L	0 - 0.5 ×109 / L	0 - 0.1 ×109 / L	19 - 37 %	3 - 11 %
	Males
	Normal		3.14	6.13	5.58	349	39	24.8	80.3	61	-	6.51	0.9	-	-	-	-	-	1834	7582.96	342.34	368.52	621.34	88.9	25.2	0.85	72.2	41.8	16.7	52.7	33.6	19.1	-	-	-	-	-	-	-	-	-	-	-	-	-	-	-	-	-
	Normal		1.82	3.03	4.72	203	23	23.1	24.1	101	3.6	0.58	1.6	-	-	-	-	-	1516	1159.31	44.96	65.85	97.58	66.6	20.6	0.8	62.5	35.7	4.1	45.8	28.9	16.9	4.17	4.56	138.5	0.43	94.44	30.35	321.4	13.84	196.8	9.72	1.9	0.4	1.8	0	0	45.1	10.3
	Normal		2.6	3.66	5	389	26	20.6	49.6	87	4.31	0.54	0.7	15.7	20.1	49.7	75.9	26.2	1700	1856.31	79.37	84.36	193.6	70.8	22.2	0.85	55.1	30.7	15.7	40.5	25.1	15.4	6.1	5.37	155.7	0.47	88.45	29	327.9	13.22	202.2	9.82	2	0.5	3.5	0.1	0	33.5	8
	Normal		3.44	4.83	5.11	277	14	17.1	55.4	68	3.43	1.19	1	16.3	48.71	46.6	67.7	21.1	1723	1795.89	70.88	93.12	130.59	71.1	21.1	0.82	59.9	33.8	11.2	44.1	27.4	16.7	4.88	5.67	157.5	0.48	85.02	27.77	326.6	13.12	194.8	9.09	2	0.4	2.4	0	0	42	8.1
	Normal		4.36	5.78	4.65	521	41	28	62.2	79	3.27	1.28	0.8	22.6	7.37	49.6	79.7	30.1	1526	1612.53	51.67	79.25	126.95	66.9	23.8	0.89	49.8	27.6	17.1	36.6	22.7	13.9	9.48	4.68	140.2	0.43	92.68	29.97	323.4	13.5	331.4	8.47	2.5	0.6	6.2	0.1	0.2	26.2	6.3
	Normal		2.78	4.14	5.15	382	12	15	40.9	74	3.82	1.38	0.8	18.8	13.11	51.4	77.1	25.6	1583	1695.12	77.74	95.78	130.59	66	21.6	0.83	57.4	32.9	8.6	41.9	26.8	15.1	5.38	5.06	151.5	0.47	91.98	29.93	325.4	13.28	163.3	9.99	2.6	0.5	2.2	0.1	0	48.1	8.7
	Normal		3.89	5.44	5.72	276	36	18.7	27.9	80	4.28	1.3	0.9	25.5	6.35	47	66	19	1571	1787.73	69.87	88.2	156.81	68.5	21.7	0.86	56.4	31.7	12.1	41.3	25.8	15.5	6.12	4.72	153	0.46	98.03	32.39	330.4	12.86	217.7	8.61	1.4	0.5	3.8	0.3	0	23.5	8
	Normal		2.13	3.42	5.45	470	20	18.7	28	73	4.63	0.8	0.8	20.6	9.54	48	75.2	27.1	1788	1787.73	69.87	88.2	156.81	79.9	24.8	0.86	64.1	36.6	15.8	47	29.6	17.4	8.65	5.12	152.7	0.47	91.49	29.8	325.7	12.39	266.7	9.34	2.8	0.5	4.8	0.4	0.1	31.8	5.9
	Normal		3.6	4.81	4.42	404	43	23.6	37.9	78	5.15	0.56	0.8	25.7	7.82	47.3	66.5	19.2	1852	1622.37	56.66	56.94	185.74	83.4	24.6	0.86	64	36.3	19.4	46.9	29.3	17.6	6.83	5.65	161.5	0.5	88.44	28.6	323.4	12.33	237.9	10.04	2.4	0.6	3.7	0.1	0	34.4	8.6
	Normal		2.87	4.17	4.38	337	16	16.8	51.3	80	4.86	0.88	1	22.8	16.9	46.6	70.8	24.2	1264	1407.41	62.79	67.95	136.1	62	20.2	0.82	57.3	32.1	4.7	42.2	26.1	16.1	6.8	4.74	144.5	0.45	94.1	30.47	323.8	12.6	230	8.28	2.3	0.6	3.4	0.6	0	33.5	8.4
	Overweight		4.64	6.29	5.25	498	27	26.8	56.8	79	4.11	1.92	1	-	19.01	49.2	72.9	23.7	1703	2029.87	75.53	98.21	127.14	87.4	29.5	0.94	57.9	32.7	29.5	42.6	26.6	16	6.76	5.53	159.5	0.48	87.69	28.86	329.2	14.01	169.5	10.14	2.3	0.8	3.6	0.1	0	33.3	11.1
	Overweight		2.45	3.83	5.05	250	23	22.4	40.8	93	3.49	0.7	1	26.3	11.61	45.9	73	27.1	1992	1982.15	82.84	91.36	161.57	91.5	25.9	0.83	83.3	47.9	8.2	61.1	38.3	22.8	4.56	4.95	144.6	0.44	89.85	29.24	325.5	13.03	209.6	8.61	2.2	0.3	1.7	-	0	48.7	7.6
	Overweight		2.9	4.77	5.37	289	31	20.3	51.1	71	7.22	6.56	0.6	24.4	4.54	48.4	70.2	-	2071	2224.45	76.77	84.65	179.56	107.8	30.1	0.88	79.8	44.9	28	58.7	36	22.77	7.72	4.72	15.1	0.45	95.19	31.78	333.9	13.28	224.8	8.95	2.9	0.7	3.7	0.3	0	38.1	9.6
	Overweight		2.91	4.47	4.31	354	15	17.2	36.1	85	5.58	0.61	1	22.1	10.05	46.4	70.3	23.9	1686	1721.32	58.4	92.15	132.81	80.9	27.2	0.88	67.2	38.3	13.7	49.4	30.9	18.5	5.59	4.49	135.1	0.42	93.55	30.1	321.7	12.82	255.3	8.5	2.5	0.7	2.3	0.1	0	44.3	12.2
	Overweight		4.1	5.75	5.01	440	38	24.6	29.4	74	5.73	1.29	1	105.1	8.49	50.5	71.7	21.2	1799	2188.67	116.97	124.61	145.48	86.8	27.2	0.9	65.2	37	21.6	47.6	29.9	17.7	6.42	4.63	148	0.45	98.16	32	326	13.79	446.9	9.14	2.4	0.3	3.4	0.3	0	36.8	4.7
	Overweight		4.34	5.41	4.39	424	68	35.1	50.1	89	4.24	1.7	0.6	19.4	10.22	46.8	67.7	21	1837	1994.08	82.71	124.01	99.78	90.5	26.6	0.86	73.9	41.8	16.6	54.2	33.6	20.6	3.49	5.04	142.1	0.44	87.71	28.17	321.2	14.56	165.3	11.29	1.5	0.5	1.5	0.1	0	42.7	13
	Overweight		4.5	5.35	4.88	210	78	63.3	31.8	112	3.97	0.63	0.4	15.3	21.12	49	71.7	22.6	1956	2215.52	95.45	118.29	179	91.3	27.3	0.87	71.5	28	19.8	51.6	23	28.6	7.1	6.03	179.1	0.56	93.61	29.72	317.5	15.53	293.6	8.5	1.7	0.8	4.4	0.1	0	23.8	11.5
	Overweight		3.14	4.21	4.81	415	21	20.4	65.3	99	6.5	1.35	0.8	22.8	9.85	48.7	77.1	28.4	1967	2186.52	67.29	128.08	173.02	87.1	28.4	0.89	67.3	38.8	19.8	49.2	31.3	17.9	9.33	5.54	160.4	0.5	89.65	28.96	323.1	13.61	311	8.01	2.3	0.8	6	0.1	0.1	24.8	9.1
	Overweight		2.57	4.07	4.47	339	38	25.4	68.6	99	6.37	0.95	1.2	26	30.19	48.9	75.8	26.9	1730	2086.66	53.49	139.53	137.73	77.8	28.7	0.91	58.4	33.3	19.4	42.9	27.1	15.8	12.55	5.4	166.1	0.51	95.14	30.75	323.2	12.98	219.9	9.17	2.2	1	9.1	0.2	0	17.5	8.2
	Overweight		2.95	4.24	5.26	400	28	22.1	56.5	97	4.95	1.88	0.8	30.8	6.63	51.2	73.4	22.2	2120	2345.97	82.84	91.36	161.57	113.3	29.5	0.85	87.7	50.3	25.6	64.3	40.1	24.2	7.7	5.29	150	0.47	89.1	28.38	318.5	13.47	263.3	9.63	2.7	0.9	3.7	0.3	0	35.4	11.1
	Class I obesity		3.55	4.5	4.94	385	49	25.1	62	75	3.91	0.73	0.8	58	9.99	53	73.1	20	1912	2109.02	75.73	93.76	210.11	94.5	29.5	0.89	71.2	40.2	23.3	52.3	32.3	20	6.73	5.21	154.4	0.47	90.37	29.64	328	13.54	314.7	8.04	3	0.5	2.7	0.4	0	45.3	8.1
	Class I obesity		3.92	4.76	4.47	577	54	25.9	85.2	78	3.41	1.17	0.7	-	-	-	-	-	1731	1933.56	95.46	127.08	100.87	107.9	32.1	0.9	75	43.1	32.9	54.8	34.6	20.3	159	5.5	159	0.5	-	-	-	-	298.6	-	-	-	-	-	-	25.4	7.8
	Class I obesity		3.55	4.78	5.14	495	18	12.3	47.2	76	3.31	0.86	0.8	20.9	-	50.7	75.6	24.9	2024	2049.16	94.15	92.78	156.53	110.2	33.3	0.94	69.4	39.2	40.8	50.8	-	-	6.12	5.26	147.3	0.46	87.66	28	319.5	13.14	231.1	10.54	1.8	0.5	3.4	0.4	0	29.9	8.2
	Class I obesity		3.53	4.84	4.7	559	22	23.4	66.7	80	3.31	1	0.9	23.8	19.74	50.2	79.1	29	2002	2225.82	49.39	121.36	212.12	92.6	31.9	0.94	66.2	38.5	26.4	48.3	31.1	17.2	8.37	5.69	171.1	0.52	91.24	30.08	329.7	13.18	181.1	9.31	2.5	0.9	4.9	0	0	30.4	10.8
	Class I obesity		4.77	6.32	5.31	412	28	20.7	41.5	85	3.56	1.39	0.9	32.9	11.72	50.5	76	25.5	2103	2453.2	66.49	160.7	185.97	107.4	33.8	0.94	72.6	41.4	34.8	53.2	33.3	19.9	6.88	5.71	165.9	0.51	88.98	29.03	326.3	13.14	245.3	9	2.3	0.5	3.9	0.2	0.1	33.4	7
	Class I obesity		3.16	4.27	3.97	496	17	14.1	35.8	85	2.87	1.45	0.5	18.5	22.44	46.5	68.6	22.1	1904	2229.85	82.11	128.86	177.23	109.5	32	0.88	84.4	49.1	25.1	61.5	39.2	22.3	5.4	5.11	154.3	0.49	94.96	30.16	317.6	13.11	241.8	10.25	1.8	0.5	3	0.1	0	34	8.5
	Class I obesity		3.9	5.37	3.58	552	18	18.4	54.9	81	5.8	1.08	1	27.6	15.79	47.5	70.7	23.2	1753	2112.12	73.61	118.12	146.07	83.4	30.6	0.94	57.7	32.9	25.7	42.2	26.7	15.5	5.31	5.39	158.4	0.48	89.11	29.39	329.9	12.71	224.3	8.22	1.8	0.5	2.7	0.3	0	33.8	8.9
	Class I obesity		3.52	4.94	4.36	281	12	19.3	50.3	105	5.63	0.64	1.2	18.7	12.55	47.8	64.5	16.8	2130	3051.98	148.94	165.64	224.27	106.4	32.1	0.89	83.1	48	23.3	60.7	38.3	22.4	5.67	5.08	145.9	0.46	90.63	28.74	317.1	13.54	215.4	8.27	2.1	0.5	2.9	0.2	0	37.6	8.8
	Class I obesity		2.67	3.85	4.79	232	-	-	47.2	61	6.44	0.8	0.9	62.3	10.25	45.4	69.6	24.1	2035	2160.44	94.98	116.89	182.19	119.6	34.2	0.99	71.9	40.4	47.7	52.7	-	-	5.99	4.28	135.5	0.42	97.04	31.68	326.5	12.91	221.5	8.88	1.2	0.5	4.2	0	0	20	8
	Class I obesity		3.36	4.73	5.7	366	24	16.4	42	77	3.93	3.47	0.7	33.7	10.99	48.2	70.6	22.4	2076	2074.15	68	121.87	168.16	110.1	34.7	0.94	73.5	41.9	36.6	54	33.7	20.3	8.36	5.7	151.5	0.47	81.69	26.59	325.5	13.49	311	8.41	2.7	0.7	4.5	0.4	0	32.6	8
	Class II obesity		3.05	3.82	5.14	353	72	31.6	67.5	83	4.92	1.64	0.7	-	7.53	50.4	67.2	16.8	2355	2931.45	107.84	162.3	250.71	133.8	39.1	0.96	93.6	54.1	40.2	68.6	43	25.6	5.95	4.99	147.2	0.44	88.87	29.49	331.8	12.4	203.3	8.38	2.1	0.5	3	0.3	1	34.7	8.1
	Class II obesity		3.22	4.17	4.44	809	164	98.4	52.4	83	2.57	1.73	0.6	60	16.25	-	-	-	2045	3380.45	116.94	191	232.55	122.2	37.9	0.97	72	41.1	50.2	52.7	33	19.7	5.77	5.35	158.4	0.49	91.59	29.6	323.2	13.01	212.3	9.75	2.6	0.5	2.6	0.1	0	44.4	8.4
	Class II obesity		2.73	3.77	3.66	691	38	31.5	43.2	68	3.25	1.51	0.6	35.2	8.16	47.2	71.4	24.2	2364	2408.09	77.7	115.17	227.81	133.8	38.3	0.95	79.7	45.2	54.1	58.2	36.2	22	6.64	5.71	167.2	0.52	90.63	29.27	323	13.24	303.8	8.29	3.2	0.5	2.7	0.2	0	48.5	7.7
	Class II obesity		3.88	5.33	5.22	423	72	34.4	74.8	69	2.79	3.11	0.7	70.1	6.53	48.6	75.4	26.8	2131	2327.24	75.01	114.7	192.84	116.9	35.6	0.94	76.9	44.9	40	55.8	35.9	19.9	6.07	5.38	157.7	0.49	90.87	29.33	322.8	13.39	233.8	9.67	1.5	0.6	3.8	0.1	0	24.1	10.2
	Class II obesity		3.88	4.44	5.09	389	51	77.3	43.6	-	3.78	1.01	0.7	18.8	11.18	49.4	67.2	17.8	1790	2941.92	100.94	152.88	282.49	98.2	36.1	1.01	59.1	33.7	39.1	43.5	27.3	16.2	5.31	5.02	149.9	0.45	90.36	29.88	330.7	12.98	287.6	8.5	2.1	0.5	2.5	0.1	0	40	10.1
	Class II obesity		1.89	2.54	4.32	407	39	28.4	46.9	90	7.05	1.31	0.7	26.2	11.28	52.5	73.4	20.9	1917	2647.07	80.47	110.29	242.83	99.3	36.5	1	63.2	35.9	36.1	46.7	29.1	17.6	10.1	5.63	174.4	0.52	92.11	30.97	336.2	12.67	197.6	9.64	2.6	0.8	6.2	0.5	0	25.7	8.1
	Class II obesity		2.36	3.24	6.06	419	18	18	35.5	85	4.3	1.36	0.7	27.5	11.2	47.8	66.9	19.1	2290	3502.65	109.2	156.97	346.37	126.1	36.1	0.94	87.1	49	39	64.1	39.1	25	10.35	5.14	142.2	0.45	86.57	27.66	319.5	15.22	286.4	8.52	3	1	5.7	0.6	0	29.4	9.4
	Class II obesity		3.18	3.81	4.36	488	50	26.5	44.6	93	3.05	1.76	0.4	24.6	10.28	56.6	74.3	17.7	2040	2391.21	88.63	127.12	223.29	100.9	35.78	0.92	66.7	38	34.2	48.8	30.7	18.1	6.81	6.08	174.1	0.54	88.89	28.61	321.9	12.55	156.2	12.49	2.7	0.6	3.2	0.2	0	40.2	9.3
	Class II obesity		2.32	3.61	4.82	338	22	21	57	92	5.96	0.41	1.2	17.9	7.59	51.3	71	19.7	1841	2569.72	97.57	148.95	175.38	88.9	35.6	1.02	52.5	29.8	36.4	38.5	24.4	14.1	7.83	5.28	156.4	0.49	92.6	29.87	322.5	13.29	231.1	9.07	3	0.4	4.2	0.1	0	38.7	5.5
	Class II obesity		2.61	3.55	4.83	428	47	23.7	54.4	79	5.64	1.29	0.7	33.5	18.87	49.8	68.6	18.8	2262	2392.84	71.68	121.22	223.88	130.7	37.4	0.95	82	46.3	48.7	60.3	37.1	23.2	8.43	5.18	146.1	0.46	87.97	28.24	28.24	13.66	199.1	10.32	2.6	0.8	4.9	0.2	0	30.4	9
	Class III obesity		4.03	5.51	4.53	394	27	13.8	32.4	69	2.99	2.29	1.2	24.5	-	50.7	71.3	20.6	2715	3592.23	112.14	192.77	324.83	165.6	50.2	1.05	78.4	44.4	87.2	57.5	35.6	21.9	10.75	5.09	144	0.44	85.59	28.29	330.6	13.41	292	7.87	3.1	0.9	5.9	0.8	0	29	8.2
	Class III obesity		5.22	6.76	4.65	689	106	45.3	111.4	74	4.24	2.76	0.7	79.4	8.36	52.2	79	26.8	2621	3350.76	135.97	203.3	297.41	133.9	43.1	1.02	72.4	61.5	53	33.1	19.9	41.1	8.13	5.21	157.6	0.48	91.94	30.22	328.8	13.26	290.7	9.07	2.5	0.5	4.6	0.3	0.1	31.2	6.6
	Class III obesity		4.51	5.96	5.28	517	30	21	45.1	60	5.5	1.29	0.8	26	10.64	47.2	77.9	30.6	2890	-	-	-	-	197.7	62.7	1.15	88.2	50.3	109.5	65.8	40.1	25.7	9.27	5.2	152	0.47	-	-	-	-	268	-	-	-	-	-	-	27.1	9.3
	Class III obesity		2.67	3.96	4.9	441	24	21.7	45.4	78	3.32	1.5	0.9	26.9	-	46.6	75.3	28.6	2960	-	-	-	-	154.3	47.8	-	-	51.8	64.3	-	41.2	24.8	8.61	5.08	152.8	0.47	-	-	-	-	218.1	-	-	-	-	-	-	25.8	7.6
	Class III obesity		1.78	2.56	-	524	40	26.8	48.6	74	4.02	1.58	0.4	28.1	-	46.4	71.2	24.7	3217	6558.78	149.29	507.53	321.97	183	54.1	1.06	94.6	53.7	88.44	70	42.7	27.3	6.55	3.1	123.9	0.38	123.6	40	323.6	16.43	274	8.35	2.2	0.4	3.6	0.3	0	33.1	6.2
	Class III obesity		4.55	5.45	3.72	394	43	28.6	69.1	69	4.11	1.1	0.7	34.5	6.09	48.1	74.7	26.6	2461	2563.8	71.22	144.03	231.83	137.5	49.3	1.09	68.2	38.3	69.3	50.5	30.9	19.6	9.23	5.44	138.4	0.45	82.95	25.46	306.9	15.4	320.5	9.75	3.1	0.9	5	0.2	0.1	33.8	9.4
	Class III obesity		2.38	2.93	-	488	52	28.4	62.5	88	4.65	1.27	0.4	34	8.15	44.5	79.2	34.7	2424	3785.66	124.93	222.86	275.7	159.1	52.7	1.11	76.8	44.1	82.3	56.8	35.4	21.4	9.16	5.25	148.4	0.47	89.58	28.29	315.8	14.16	275.3	9.68	2.5	0.6	5.8	0.2	0	27.6	7.1
	Class III obesity		3.65	4.76	5.14	478	31	16.2	46.5	83	5.21	1.25	0.8	49.7	11.09	45.5	73.6	28.2	2348	4045.33	126.38	248.42	286.89	153.2	44.2	0.98	92.5	53	60.7	68	42.1	25.9	9.63	5.12	150.2	0.46	89.86	29.32	326.3	13.61	273	9.85	2.9	0.9	5.5	0.2	0.1	30.6	9.4
	Class III obesity		4.15	5.48	5.56	484	63	49.1	37	107	6.21	4.58	0.7	41.7	13.98	52.5	72.3	19.7	2623	4756.23	169.41	261.15	389.97	172.5	46.5	1.03	105.6	61.2	-	77.4	48.5	28.9	7.21	4.96	152.5	0.47	94.55	30.77	325.5	13.93	217.2	9.11	3.2	0.6	3.2	0.3	0	43.8	8
	Class III obesity		4.18	4.98	4.43	557	9	10.9	82.6	78	4.04	1.6	0.5	24.6	10.4	55.9	76.5	20.6	2408	3077.56	102.64	187.79	211.23	135.8	44.9	1.06	65.1	36.3	70.7	47.8	29.3	18.5	12.7	5.26	148	0.47	88.94	28.18	316.8	14.58	307.6	9.82	2	0.8	9.4	0.4	0	16.1	6.3
	Females
	Normal		3.66	5.27	5.42	216	18	15.1	26.2	45	6.5	0.65	2	NaN	NaN	NaN	NaN	NaN	1362	3415.24	192.54	156.79	198.7	66.7	25.1	0.86	46.7	25.7	20	24.1	21.2	12.9	NaN	NaN	NaN	NaN	NaN	NaN	NaN	NaN	NaN	NaN	NaN	NaN	NaN	NaN	NaN	NaN	NaN
	Normal		1.78	3.37	4.54	192	44	32.3	41.9	62	3.12	1	1.7	NaN	NaN	NaN	NaN	NaN	1375	1420.95	52.14	65.42	116.21	65.6	19.4	0.8	48	26.3	17.6	35.2	21.7	13.5	7.06	4.93	144.7	0.44	89.92	29.36	326.5	13.02	143.4	8.84	2.3	0.4	4.4	0	0	31.9	5.3
	Normal		2.21	3.58	4.52	86	16	14.2	35.6	54	5.27	0.28	1.7	NaN	NaN	NaN	NaN	NaN	1311	1639.58	52.36	100.21	98.85	62.4	21.9	0.82	49.7	27.5	12.7	36.4	22.6	13.8	4.96	4.4	143.1	0.44	99.99	32.5	325	11.91	259.5	8.4	1.9	0.5	2.4	0.1	0	38.4	9.2
	Normal		2.26	4.31	4.23	139	8	10.5	100.2	78	2.22	1.5	2.2	NaN	NaN	NaN	NaN	NaN	1264	1330.27	39.35	47.95	139.73	49.1	18.2	0.78	35.5	18.9	13.6	26.1	16	10.1	5.68	5.11	130.5	0.42	82.23	25.52	310.4	14.55	257.3	10.61	2.4	0.3	2.9	0.1	0	41.7	6.1
	Normal		3.75	4.76	4.43	283	9	14.9	77	65	4.91	1.44	1	NaN	NaN	NaN	NaN	NaN	1381	1475.39	59.88	48.28	148.96	63.1	23.7	0.86	41	22.3	22.1	29.9	NaN	NaN	4.55	4.78	126.8	0.4	84.38	26.51	314.2	13.83	285.8	7.79	2.1	0.4	2	0.1	0	45.4	8.4
	Normal		2.91	4.47	4.61	107	9	13.6	14.3	55	4.1	0.62	1.1	12.5	9.15	45.5	62.2	16.7	1262	1615.23	51.43	78.96	136.75	52.5	20.6	0.81	37.5	20.1	15	27.6	NaN	NaN	4.93	4.17	128	0.4	95.37	30.71	322	12.74	250.6	9.51	1.9	0.3	2.6	0.1	0	37.9	7.1
	Normal		2.82	4.87	4.15	304	NaN	NaN	23.3	65	3.51	0.61	1.4	14.9	35.14	44	64.6	20.6	1320	1725.52	71.29	86.08	128.42	64.5	21.5	0.82	49.9	27.3	14.6	36.7	NaN	NaN	7.17	4.52	127	0.39	86.68	28.11	324.2	13.59	224.3	8.56	2.5	0.7	3.9	0.1	0	35.1	9.3
	Normal		2.57	4.2	4.51	367	7	14.5	45.1	58	2.31	0.57	1.1	10.6	8.35	44.1	68.3	24.2	1287	1316.91	52.94	44.08	149.73	59.1	21.3	0.79	38.8	20.8	20.3	28.3	NaN	NaN	5.32	5	126.3	0.4	79.35	25.25	318.2	15.19	208.6	9.5	2	0.5	2.7	0.1	0	38.3	9.1
	Normal		3.25	4.76	5.34	262	10	15	26.1	71	2.96	0.93	1.2	12.9	45.54	48.5	73.2	24.7	1383	1603.3	67.86	79.37	109.58	68.2	22.8	0.81	52	28.8	16.2	38.2	23.6	14.6	3.61	4.85	141.9	0.44	90.74	29.28	322.7	13.91	224.7	8.74	1	0.2	2.3	0.1	0	28.9	6.4
	Normal		3.08	5.12	5.02	247	14	16.8	32.3	64	3.5	0.71	1.5	16.8	16.13	46	70.7	24.7	1450	1695.4	80.44	75.67	142.68	63.3	21.8	0.8	46.1	25.5	17.2	33.7	21	12.7	5.25	4.89	136.8	0.43	87.28	27.96	320.3	13.29	260.4	7.41	1.4	0.3	3.1	0.3	0	26.8	6.5
	Overweight		3.77	4.76	4.45	291	8	13.9	73.5	63	4.86	1.42	1	NaN	NaN	NaN	NaN	NaN	1361	1832.51	76.87	88.87	135.74	71.5	28.5	0.89	37.8	20.3	33.7	27.6	17.1	10.5	7.3	4.29	125.4	0.4	92.97	29.2	314.1	13.2	281.9	9.68	3.1	0.7	3.3	0.1	0.1	42.4	9.1
	Overweight		3.68	4.96	4.87	238	17	16.5	88.4	46	4.2	0.75	1.6	NaN	NaN	NaN	NaN	NaN	1568	1832.51	76.87	88.87	135.74	81.3	29.8	0.85	43.4	23.6	37.9	31.7	19.6	12.1	8.44	4.67	136.5	0.42	90.15	29.25	324.5	13.06	295.2	8.89	2.5	0.5	4.9	0.5	0.1	29.3	6.1
	Overweight		3.89	5.78	4.63	260	9	12.5	29	75	3.03	0.69	1.3	16.5	8.19	44.8	68.4	23.5	1434	1918.33	60.23	89.62	115.62	69.3	26.5	0.88	47.5	26.4	21.8	34.8	21.8	13	6.51	4.42	132	0.4	90.25	29.88	331.1	12.86	280.9	9.36	1.8	0.3	4.3	0	0	27.9	4.6
	Overweight		3.23	4.51	3.87	459	24	25.5	32	74	3.69	1.09	0.8	16.2	12.02	51	75.6	24.6	1446	2308.4	84.05	147.65	107.21	75.9	27.7	0.86	45.7	25.5	30.2	33.3	21.1	12.2	6.01	4.89	141	0.44	89.32	28.84	322.9	12.7	281.7	7.87	1.9	0.4	3.6	0	0	31.3	7.3
	Overweight		3.71	4.69	4.33	204	10	15.9	26.7	69	3.62	0.93	0.7	13.4	6.35	43.2	69.7	26.5	1512	1896.94	76.36	91.65	102.9	82	26.3	0.88	58	32.3	24	42.6	16.3	26.3	6.53	4.27	126.1	0.4	94.7	29.56	312.1	12.63	169.8	10.26	1.7	0.4	4	0.3	0.1	26	6.8
	Overweight		3.19	4.34	3.6	246	13	13.3	40.8	63	5.26	1.16	0.9	13.2	7.34	45.9	68.8	23	1291	1804.27	60.79	109.08	106.85	57.8	25.7	0.87	35.2	22.6	25.8	25.8	15.9	9.9	8.58	4.51	134.1	0.42	92.32	29.75	322.2	12.33	273.7	9.25	2.3	0.8	5.4	0.1	0	26.2	9.1
	Overweight		2.8	4.16	5.41	263	16	17.5	37.6	80	7.16	0.68	1.1	17.6	11.2	48.2	67.5	19.2	1322	1744.76	53.22	86.77	97.88	84.4	27.4	10.82	54.7	30.3	29.7	39.9	24.8	15.1	7.76	4.38	119.4	0.38	87	27.27	313.4	14.02	280.4	9.32	2.9	0.4	46.9	0.7	0.1	37.6	5.5
	Overweight		2.14	2.98	4.9	183	12	13.2	37.2	56	3.92	0.7	0.6	11.4	5.88	46.1	66.8	20.7	1307	1739.9	53.08	91.45	162.74	70.3	26.8	0.93	46.8	25.8	23.5	34.4	21.3	13.1	6.29	4.67	108.7	0.35	75.72	23.27	307.3	15.4	228.4	10.18	2	0.3	3.8	0.1	0	32.5	5.1
	Overweight		3.54	5.06	4.11	276	19	22.5	50.3	69	6.17	1.25	1	21.4	8.8	48.7	72.7	24.1	1389	1945.83	63.06	117.67	135.48	73.6	27.5	0.92	43.2	23.4	30.4	31.8	19.5	12.3	3.84	4.29	139.6	0.43	99.23	32.53	327.8	13.31	234.4	8.25	1.7	0.5	1.6	0.1	0	43	12.6
	Overweight		4.01	5.08	4.42	241	9	10.5	34.4	60	4	0.77	1.1	13.3	9.79	49.5	66.5	16.9	1487	1732.16	62	87.48	156.16	64.3	26.1	0.89	40.9	22.4	23.4	30	18.7	11.3	6.81	4.83	143.1	0.43	89.8	29.65	330.2	12.64	227.3	9.34	0.9	1	4.8	0.1	0.4	12.6	15.2
	Class I obesity		4.17	5.38	4.18	365	19	19.5	14.4	83	5.07	1.31	1	13.2	11.69	44.2	68.9	24.8	1546	3721.28	101.21	187.86	292.37	94.8	34.2	0.96	51.9	29.2	42.9	38	23.9	14.1	7.99	4.04	123.6	0.38	95.13	30.61	321.8	13.67	259.2	10.35	3.3	0.8	3.4	0.4	0	41.5	10.5
	Class I obesity		2.08	3.59	4.32	283	8	12.2	29.8	70	6.33	0.93	1.2	11.7	12.27	43.7	65.2	21.4	1461	2792.01	110.72	190.37	146.46	73	34.7	1	39.1	21.5	33.9	28.7	18	10.7	7.04	4.29	134.5	0.42	96.94	31.37	323.6	13.11	271.2	9.22	2.9	0.5	3.5	0.1	0	41.7	6.6
	Class I obesity		4.21	5.59	5.35	368	17	13.4	46.2	64	3.64	1.67	1.1	22	6.04	45	70.9	25.9	1416	2176.45	81.6	123.67	104.33	82.6	31.9	0.97	44.8	24.3	37.8	32.9	20.2	12.7	6.56	4.22	128.2	0.39	92.72	30.36	327.4	13.34	261.8	8.88	2.1	0.5	3.9	0	0	32.2	8.3
	Class I obesity		2.95	3.96	4.76	325	16	16.9	43.1	67	5.25	0.62	0.8	20	6.68	53.2	74.3	21	1576	2286.74	88.26	140.83	148.5	91.2	34.4	0.92	57.8	32.6	33.4	42.1	26.6	15.5	7.41	4.87	141.5	0.44	90.02	29.03	322.5	12.92	334.1	8.55	2.4	0.5	4.4	0.1	0.1	31.9	6.7
	Class I obesity		2.59	4.04	3.88	250	18	20.1	31.9	66	4.12	0.54	1.2	22.1	12.9	47.7	62.9	15.2	1372	2469.25	74.94	127.62	156.02	72.1	30.4	0.95	44.3	24.2	27.8	32.5	20.1	12.4	9.16	4.04	113.7	0.36	89.48	28.13	314.4	13.67	231.6	9.28	2.4	0.7	5.8	0.1	0.1	26.4	8.1
	Class I obesity		3.01	4.05	4.42	244	11	16.2	68.2	63	3.53	0.44	0.9	12.4	5.75	51	69.1	18.1	1610	2279.16	66.4	101.9	96.52	96.7	34	0.89	58.5	33.1	38.2	42.8	26.9	15.9	9.4	4.92	137.8	0.43	88.18	28.04	318	13.23	260.3	9.62	1.9	0.5	6.7	0.3	0	20.2	5.5
	Class I obesity		3.28	5.12	4.33	240	10	15.4	38.9	71	3.45	0.59	1.6	13.3	8.89	50.5	69.4	18.9	1340	2122.42	59.64	83.25	252.64	76.8	30.2	0.94	41.8	22.6	35	30.7	18.9	11.8	6.97	4.75	138.1	0.44	91.93	29.08	316.4	13.54	315.5	8.33	2.4	0.7	3.6	0.2	0.1	34.5	9.8
	Class I obesity		2.63	3.41	5.27	456	19	19.9	33.3	66	3.38	1.13	0.6	23	5.43	47.9	66.3	18.5	1592	2102.5	72.1	90.01	252.53	99.6	33	0.96	54.3	30.1	45.3	39.7	24.6	15.1	6.74	4.5	132.9	0.42	92.87	29.53	317.9	14.09	264.3	10.92	1.9	0.4	4.3	0.1	0	28.1	5.9
	Class I obesity		2.87	4.14	5.33	391	27	22.7	54.4	98	4.93	1.85	0.8	31.1	6.82	51.6	73	21.4	1563	2286.87	60.54	101.93	227.6	82.2	33.8	1.01	45.4	24.9	36.8	33.3	NaN	NaN	7.83	5.26	150.3	0.47	89.24	28.6	320.5	13.2	256.3	9.44	2.7	0.9	3.8	0.3	0.1	34.8	11.6
	Class I obesity		2.8	3.89	4.21	438	25	20.5	31.8	67	3.32	1.74	1	12.3	6.34	50.4	72.5	22.1	1609	2288.23	68.56	117.27	221.6	90.1	30.5	0.9	50.6	28.1	39.5	36.9	23.1	13.8	5.69	4.61	134.9	0.41	88.79	29.25	329.4	12.55	318.7	9.8	2.1	0.5	2.9	0.2	0	37.5	8.2
	Class II obesity		3.55	4.97	4.62	336	26	18.1	107.5	68	6.11	0.84	1.2	18.1	NaN	45.7	65.6	19.9	1648	2112.6	73.58	107.99	224.92	103.5	37.1	0.97	51.6	28.4	51.9	37.8	23.3	14.58	6.19	4.94	132.6	0.42	84.56	26.83	317.2	15.05	258.4	9.6	2.4	0.3	3.3	0.1	0.1	39.3	4.5
	Class II obesity		3.3	4.67	4.87	311	14	17.6	41.1	86	5.15	0.7	1.2	14.3	14.43	49	64.4	15.4	1658	2305.05	62.38	116.88	162.17	171.8	35.8	0.92	66.5	37.6	39	48.7	30.4	18.3	5.77	4.98	138.6	0.43	86.61	27.86	321.6	14.02	202.8	8.52	1.2	0.5	3.9	0.1	0	21.1	9.3
	Class II obesity		4.03	5.21	4.3	305	22	17.5	33.8	66	6.99	1.3	0.9	25.2	NaN	47.3	66.7	19.3	1558	2290.83	72.97	147.65	175	101.7	37.5	1	56.8	31.8	44.9	41.7	25.9	15.8	7.92	4.77	141.3	0.44	92.09	29.64	321.9	13.36	268.9	9.04	2.5	0.7	4.6	0.2	0.1	31.2	8.6
	Class II obesity		1.94	3.09	5.36	220	15	12.1	48.8	64	4.27	0.85	0.8	21.6	9.62	44	69	25	1728	2178.84	71.6	97.78	246.03	112.3	39.8	0.98	53.9	29.7	58.4	39.6	24.3	15.3	4.75	4.7	129.5	0.41	87.16	27.57	316.3	15.25	189.4	11.92	1.6	0.3	2.7	0.1	0	33.3	6.4
	Class II obesity		2.92	3.89	5.09	300	43	30.8	60	65	3.13	1.49	0.8	12.1	9.67	47.4	67.2	19.8	1572	2584.62	93.16	136.03	244.46	96.5	36.3	0.98	52.5	29.3	44	38.5	24	14.5	5.79	4.37	123.4	0.39	89.94	28.21	313.7	15.94	235.4	9.18	1.5	0.6	3.5	0.1	0	26.7	10.7
	Class II obesity		2.84	3.9	5.86	290	22	13.7	60.1	70	4.47	0.92	1.1	13.5	6.1	45.9	66.1	20.1	1640	2317.25	55.71	135.31	212.63	101.1	36.7	0.99	49.7	27.3	51.4	36.4	22.5	13.9	6.91	4.63	139.6	0.42	90.73	30.12	331.9	14.02	36.6	8.39	1.8	0.5	4.4	0.2	0	25.4	6.9
	Class II obesity		1.72	3.09	5.55	290	8	11.4	58.4	61	3.74	0.71	1.2	14.5	5.25	49.1	68.8	19.8	1584	2352.9	84.67	128.37	219.83	91.9	35.9	0.96	44.3	24.2	47.6	32.5	20.1	12.4	5.08	5.25	113.9	0.37	70.88	21.7	306.2	16.46	223.1	11.07	1.7	0.5	2.7	0.2	0	33	9
	Class II obesity		2.67	3.78	NaN	375	17	10.7	38.8	58	3.75	2.28	0.7	NaN	3.8	45	70.4	25.3	1889	2405.84	64.32	124.04	231.57	106.4	37.7	1.07	53.1	29.2	53.3	39	23.9	15.1	8.15	4.52	125.8	0.39	86.9	27.86	320.5	12.31	385.7	7.75	3.2	0.3	4.2	0.4	0.1	39.2	3.8
	Class II obesity		3.36	4.65	4.75	317	27	23.4	74.8	71	4.46	0.75	1	21.1	16.93	48.8	67.7	18.9	1664	2163.73	81.82	124.01	171.85	100	35.1	0.87	59.7	31.9	42.7	42	26	16	6.65	5.06	141.2	0.45	88.18	27.91	316.5	14.14	227.1	9.31	1.9	0.6	4	0.1	0	29.3	8.9
	Class II obesity		3.8	5.17	5.23	256	16	12.5	43.4	75	3.4	0.98	1.2	18.5	9.06	44.8	62.7	17.9	1655	2719.26	77.77	134.98	191.84	111.9	38.1	0.96	60	33.2	51.9	44.1	27	17.1	5.79	4.65	139.1	0.44	93.92	29.9	318.4	13.38	270.4	9.02	1.9	0.5	3.3	0	0	33	8.2
	Class III obesity		4.33	5.19	3.19	425	34	35.5	80.1	50	3.08	1.63	2.3	NaN	NaN	NaN	NaN	NaN	1707	2514.38	81.16	134.17	169.59	113	42	1.05	56.5	32.1	56.5	41.4	26.2	15.2	4.18	4.52	130.8	0.41	91.42	28.93	316.5	13.2	198.6	13.29	1.6	0.3	2.2	0.1	0	38.4	6.3
	Class III obesity		3.57	4.69	5.67	534	35	22.6	35.9	69	3.25	1.53	0.8	29	10.71	45	73.3	28.3	1745	2549.45	92.09	148.66	195.78	118.5	44.8	1.08	59.2	33.3	59.3	43.5	27.1	16.4	12.22	4.94	136	0.42	85.24	27.56	323.3	14.13	392.2	9.76	3.7	0.9	7.2	0.3	0.1	30	7.7
	Class III obesity		3.6	4.53	4.78	744	76	44.3	57.9	83	6.59	1.45	0.8	49	22.16	49.9	77.8	27.9	1635	3903.77	117.23	212.98	361.46	103.9	43	1.1	51.6	29.5	52.3	37.8	24.2	13.6	10.07	6.17	181.7	0.55	89.75	29.47	328.4	13.68	258.2	11.44	2.9	0.7	6.4	0.1	0.7	28.4	6.5
	Class III obesity		2.65	4.08	4.65	199	15	12	48.4	63	5.29	1.78	1.1	17.2	6.13	45.9	71.7	25.8	1779	2339.27	79.95	127.87	179.18	120.8	40.9	0.99	68.1	38	52.7	50.1	30.7	19.4	6.67	4.28	126.5	0.4	93.14	29.58	317.6	13.75	295.4	8.01	1.5	0.4	4.6	0.1	0.1	22.3	6.3
	Class III obesity		3.94	4.72	4.91	355	27	18.9	54	73	4.15	1.97	0.5	27.7	11.66	47.6	77.4	29.8	1604	2740.41	63.39	157.77	260.59	97.5	41.8	1.05	44.9	25.3	52.6	33	20.9	12.1	12.82	4.94	133.7	0.43	86.55	27.1	313	14.7	273.3	10.12	4.3	0.7	7.6	0.2	0	33.3	5.3
	Class III obesity		2.79	3.68	6.65	311	29	26.8	43.4	72	4.28	2.09	0.6	25.1	7.09	47.4	71.1	23.7	1707	3393.57	99.23	211.22	235.96	116.8	32.3	40.9	57.5	32.3	59.3	42	26.3	15.7	8.5	4.59	125.2	0.39	84.97	27.25	320.7	14.38	272.3	10.33	3.1	0.6	4.5	0.3	0	36.6	6.6
	Class III obesity		3.11	4.37	5.45	314	26	19.9	40.8	66	3.73	0.83	1.2	13.8	5.11	44.1	68	24	1692	3240.78	155.56	171.96	234.33	144	41.8	1.03	55	30.7	59	40.4	25	15.4	8.18	5.06	145	0.45	88.96	28.68	322.3	13.48	230.9	9.11	2.4	0.5	5.2	0.1	0	29.9	5.6
	Class III obesity		NaN	3.09	4.43	394	46	23.6	41.7	65	3.39	1.84	NaN	34	9.24	44.8	66.5	21.8	1973	4858.35	130.49	219.63	543.65	140.9	50.1	1.17	68.7	38.6	72.2	50.6	31.1	19.5	7.12	5.24	139.4	0.43	82.71	26.59	321.4	14.6	229	11	2.5	0.6	3.8	0.2	0	35.6	8.4
	Class III obesity		2.69	3.69	5.31	315	13	12.4	54.5	68	4.41	0.56	0.9	16.2	16.95	46.4	65.1	18.7	2040	4442.69	131.32	208.36	426.41	133.1	44.9	1	64.9	36.6	68.2	47.6	29.6	18	9.34	4.23	126.8	0.39	91.13	29.98	329	13.59	279.8	8.7	2.4	0.7	6.2	0	0	26.1	7
	Class III obesity		4.47	5.94	5.2	367	14	12.8	62.5	73	5.69	2.23	1.2	24.9	7.29	49.1	73.1	24	2159	5843.46	157.44	313.97	490.67	175.7	57.2	1.14	82.5	46.1	93.2	61.4	36.9	24.5	9.01	5.21	134.7	0.43	82.78	25.84	312.2	14.6	329.7	8.15	2.5	0.6	5.7	0.2	0.1	27.2	7.1
[truncated: 36 more columns]

## Sheet: Лист2
								Исследование уровня липопротеидов низкой плотности ЛПНП	Исследование уровня холестерина в крови	Исследование уровня глюкозы в крови	Исследование уровня мочевой кислоты в крови	Исследование уровня аланинтрансаминазы в крови	Исследование уровня аспараттрансаминазы в крови АСТ	Щелочнаяфосфатаза в крови ЩФ	Исследование уровня креатинина в крови	Исследование уровня мочевины в крови	Иссследование уровня триглицеридов в крови	Исследование уровня липопротеидов высокой плотности ЛПВП в крови	Гаммаглютаминтрансферазы yГТ	Билирубин	Альбумин	Уровень общего белка	Глобулины	Энергозатраты покоя, ккал/сут.	Общая энергетическая ценность рациона, ккал/сут.	Белок	Общий жир	Общие углеводы	Вес	Индекс массы тела	Индекс Талия/Бедра	Тощая масса (кг)	Мышечноскелетная масса (кг)	Жировая масса (кг)	Общая жидкость (л)	Внутриклеточная жидкость	Внеклеточная жидкость
								LDL	Cholesterol, total	Glucose	Uric acid	Alanine aminotransferase	Aspartate aminotransferase	Alkaline phosphatase	Creatinine	Urea	Triglycerides	HDL	Gamma-glutamyl transferase	Bilirubin	Albumin	Total protein	Globulins	Energy consumption of rest	Total energy of diet	Protein	Total fat	Total carbohydrates	Weight	BMI	Waist-to-hip ratio	Soft Lean mass	Skeletal muscle mass	Fat mass	Total body water	Intracellular body water	Extracellular body water
		Biochemistry	Reference levels					0 - 3,8 ммоль/л	2.8-5.2 mM	3.9-5.8 mM	200-420 μM	0-40 IU/L	0-40 IU/L	0 - 118 ЕД/л	53 - 97 мкмоль/л	3 - 9,2 ммоль/л	0 - 1,7 ммоль/л	0,92 - 2,06 ммоль/л	10-60 IU/L	8,5 - 20 мкмоль/л	35-50 g/l	65 - 85 г/л	23 - 35 г/л	kcal/day	kcal/day	g	g	g	kg			kg	kg	kg	L	%	%
		Aspartate aminotransferase	0-37 IU/L				15	4.1	5.75	5.01	440	38	24.6	29.4	74	5.73	1.29	1	105.1	8.49	50.5	71.7	21.2	1799	2188.67	116.97	124.61	145.48	86.8	27.2	0.9	65.2	37	21.6	47.6	29.9	17.7
		Alanine aminotransferase	0-42 IU/L				40	2.61	3.55	4.83	428	47	23.7	54.4	79	5.64	1.29	0.7	33.5	18.87	49.8	68.6	18.8	2262	2392.84	71.68	121.22	223.88	130.7	37.4	0.95	82	46.3	48.7	60.3	37.1	23.2
		Gamma-glutamyl transferase	11-50 IU/L				30	3.36	4.73	5.7	366	24	16.4	42	77	3.93	3.47	0.7	33.7	10.99	48.2	70.6	22.4	2076	2074.15	68	121.87	168.16	110.1	34.7	0.94	73.5	41.9	36.6	54	33.7	20.3
		Glutamate dehydrogenase	0-7 IU/L				9	3.6	4.81	4.42	404	43	23.6	37.9	78	5.15	0.56	0.8	25.7	7.82	47.3	66.5	19.2	1852	1622.37	56.66	56.94	185.74	83.4	24.6	0.86	64	36.3	19.4	46.9	29.3	17.6
		Choline esterase	5300-12900 IU/L				11	4.64	6.29	5.25	498	27	26.8	56.8	79	4.11	1.92	1	NaN	19.01	49.2	72.9	23.7	1703	2029.87	75.53	98.21	127.14	87.4	29.5	0.94	57.9	32.7	29.5	42.6	26.6	16
		Basic phosphatase	80-306 IU/L				29	2.67	3.85	4.79	232	NaN	NaN	47.2	61	6.44	0.8	0.9	62.3	10.25	45.4	69.6	24.1	2035	2160.44	94.98	116.89	182.19	119.6	34.2	0.99	71.9	40.4	47.7	52.7	NaN	NaN
		Leucine amino peptidase	21.0-57.6 IU/L
		Bilirubin, total	0-17.1 μM			norma		3.14	6.13	5.58	349	39	24.8	80.3	61	NaN	6.51	0.9	NaN	NaN	NaN	NaN	NaN	1834	7582.96	342.34	368.52	621.34	88.9	25.2	0.85	72.2	41.8	16.7	52.7	33.6	19.1
		Bilirubin, direct	0-4.30 μM					1.82	3.03	4.72	203	23	23.1	24.1	101	3.6	0.58	1.6	NaN	NaN	NaN	NaN	NaN	1516	1159.31	44.96	65.85	97.58	66.6	20.6	0.8	62.5	35.7	4.1	45.8	28.9	16.9
		Amylase, total	0-220 IU/L					2.6	3.66	5	389	26	20.6	49.6	87	4.31	0.54	0.7	15.7	20.1	49.7	75.9	26.2	1700	1856.31	79.37	84.36	193.6	70.8	22.2	0.85	55.1	30.7	15.7	40.5	25.1	15.4
		Amylase, pancreatic	0-115 IU/L					3.44	4.83	5.11	277	14	17.1	55.4	68	3.43	1.19	1	16.3	48.71	46.6	67.7	21.1	1723	1795.89	70.88	93.12	130.59	71.1	21.1	0.82	59.9	33.8	11.2	44.1	27.4	16.7
		Lipase	0-190 IU/L					2.78	4.14	5.15	382	12	15	40.9	74	3.82	1.38	0.8	18.8	13.11	51.4	77.1	25.6	1583	1695.12	77.74	95.78	130.59	66	21.6	0.83	57.4	32.9	8.6	41.9	26.8	15.1
		Lipase, pancreatic	0-60 IU/L					0.124303	0.503262	0.644181	0.184343	0.0835568	0.284362	0.582365	0.633196	0.0300048	0.676316	0.360504	0.122506	0.0988468	0.581408	0.173677	0.152485	0.0254769	0.513312	0.424913	0.524976	0.502477	0.0125318	0.00368404	0.00136464	0.135462	0.168337	0.00469301	0.131046	0.240835	0.148072
		Creatinine	53-115 μM
		Urea	1.7-8.3 mM
		Total protein	67-87 g/l
		Albumin	35-50 g/l
		Uric acid	200-420 μM
		Glucose	4.2-6.4 mM
		Fructose amine	0-285 μM
		Glycosylated hemoglobin	4.5-7.5 %
		Creatine kinase	0-190 IU/L
		Creatine kinase MM	0-190 IU/L
		Creatine kinase MB	0-24 IU/L
		Lactate dehydrogenase	225-450 IU/L
		Oxybutyrate dehydrogenase	72-182 IU/L
		Cholesterol, total	2.8-5.2 mM
		Cholesterol, HDL	>0.91 mM
		Cholesterol, LDL	<4.0 mM
		HDL/LDL cholesterol ratio	>0.28
		Triglycerides	0.55-2.30 mM
		Iron	6.6-26.0 μM
		Calcium	2.25-2.67 mM
		Magnesium	0.7-1.05 mM
		Phosphorus, inorganic	0.87-1.45 mM
		Chlorides	98-106 mM
		Potassium	3.5-5.1 mM
		Sodium	135-145 mM
		Acid phosphatase	0-5.4 IU/L
		Acid phosphatase, prostatic	0-1.7 IU/L
		Hematology	Reference levels
		Leukocytes	4.0-10.0 x109/L
		Erythrocytes	4.0-5.7 x1012/L
		Hemoglobin	130-173 g/L
		Hematocrit	34.0-49.0 %
		Average cell volume	80.0-100.0
		Average hemoglobin content per 1 erythrocyte	27.0-35.0 pg
		Average cell hemoglobin level	300-380 g/L
		Thrombocytes	100-400 x109/L
		Lymphocytes	19.0-45.0 %
		Lymphocytes	1.2-4.0 x109/L
		Monocytes	3.0-11.0 %
		Monocytes	0.09-0.60 x109/L
		Granulocytes	42.0-85.0 %
		Granulocytes	2.0-5.8 x109/L
		Interval of red blood cell distribution	11.5-14.5 %
		Platelet crit	0.08-1.00 %
		Average platelet volume	6.0-11.0 fL
		Immunology	Reference levels
		IgA	0.70-4.00 g/L
		IgM	0.40-2.30 g/L
		IgG	7.0-16.00 g/L
		Hemostasis	Reference levels
		Prothrombin time (CT)	9.8-12.7 sec
		Prothrombin index	70-130 %
		International normalized ratio	0.85-1.15 units
		Partial thromboplastin time	26.4-37.5 sec
		Fibrinogen	1.8-3.5 g/L
		Thrombin time	14-21 sec
		Antithrombin III	75-125 %
		Plasminogen	75-150 %
		Antiplasmin	80-120 %
		Protein С	70-140 %
		D-dimer	Up to 550 μg/L
